# Supplementary material for: Functional prediction of long non-coding RNAs in ovarian cancer-associated fibroblasts indicate a potential role in metastasis
Source: Sci Rep. 2017 Sep 4;7:10374. doi: 10.1038/s41598-017-10869-y (PMC5583324; doi:10.1038/s41598-017-10869-y)
Supplement: Supplementary file 2 — Dataset 1 [file 41598_2017_10869_MOESM2_ESM.xlsx]

## Sheet: network flat file
The TF-TG/lncRNA network flat file
TF	TG/lncRNA	Target type
AR	C4A	Gene
AR	CALR	Gene
AR	CASP2	Gene
AR	CYP3A5	Gene
AR	DBI	Gene
AR	DHX15	Gene
AR	HSP90AA1	Gene
AR	IGF1	Gene
AR	KIAA1217	Gene
AR	KRT18	Gene
AR	LHB	Gene
AR	MMP2	Gene
AR	MT2A	Gene
AR	PMEPA1	Gene
AR	PSAP	Gene
AR	RUNX2	Gene
AR	SCGB2A1	Gene
AR	SCNN1A	Gene
AR	SORD	Gene
AR	AC091878.1	lncRNA
AR	BX322557.10	lncRNA
AR	CASC2	lncRNA
AR	CTC-547D20.1	lncRNA
AR	FLJ39739	lncRNA
AR	GAS5	lncRNA
AR	H19	lncRNA
AR	LOC388692	lncRNA
AR	MALAT1	lncRNA
AR	MEG3	lncRNA
AR	NEAT1	lncRNA
AR	RP11-220I1.1	lncRNA
AR	RP11-539L10.2	lncRNA
AR	RP11-706J10.1	lncRNA
AR	TUG1	lncRNA
ATF3	ASNS	Gene
ATF3	ATF3	Gene
ATF3	CCL5	Gene
ATF3	CD69	Gene
ATF3	FN1	Gene
ATF3	TUG1	lncRNA
CEBPA	ADH1B	Gene
CEBPA	CCL3	Gene
CEBPA	CCL5	Gene
CEBPA	CLU	Gene
CEBPA	CPT2	Gene
CEBPA	FABP4	Gene
CEBPA	FAS	Gene
CEBPA	FDPS	Gene
CEBPA	FN1	Gene
CEBPA	GAPDH	Gene
CEBPA	GSK3B	Gene
CEBPA	H2AFX	Gene
CEBPA	HSPA4	Gene
CEBPA	IGF1	Gene
CEBPA	IL8	Gene
CEBPA	LEP	Gene
CEBPA	MMP2	Gene
CEBPA	MSR1	Gene
CEBPA	RETN	Gene
CEBPA	SPP1	Gene
CEBPA	TNFRSF1A	Gene
CEBPA	TOP2A	Gene
CEBPA	UBE2L3	Gene
CEBPA	UBP1	Gene
CEBPA	AC068491.1	lncRNA
CEBPA	CTC-547D20.1	lncRNA
CEBPA	DLEU2	lncRNA
CEBPA	FLJ39739	lncRNA
CEBPA	MALAT1	lncRNA
CEBPA	NEAT1	lncRNA
CEBPA	RP11-273G15.2	lncRNA
CEBPA	RP11-495P10.2	lncRNA
CEBPA	ZNRD1-AS1	lncRNA
CEBPB	ADH1B	Gene
CEBPB	ASNS	Gene
CEBPB	BCL2L1	Gene
CEBPB	C1QTNF3	Gene
CEBPB	CCL3	Gene
CEBPB	CCL5	Gene
CEBPB	CELF1	Gene
CEBPB	CYP19A1	Gene
CEBPB	DLC1	Gene
CEBPB	EBF1	Gene
CEBPB	HGF	Gene
CEBPB	ID2	Gene
CEBPB	IGF1	Gene
CEBPB	IGHG1	Gene
CEBPB	IL8	Gene
CEBPB	RETN	Gene
CEBPB	ST6GAL1	Gene
CEBPB	TNFAIP6	Gene
CEBPB	TNFRSF1A	Gene
CEBPB	TOP1	Gene
CEBPB	AC068491.1	lncRNA
CEBPB	BX322557.10	lncRNA
CEBPB	CTC-547D20.1	lncRNA
CEBPB	DLEU2	lncRNA
CEBPB	FLJ39739	lncRNA
CEBPB	LOC100499466	lncRNA
CEBPB	MALAT1	lncRNA
CEBPB	NEAT1	lncRNA
CEBPB	RP11-220I1.1	lncRNA
CEBPB	RP11-273G15.2	lncRNA
CEBPB	RP11-539L10.2	lncRNA
CEBPB	TUG1	lncRNA
CEBPB	U73166.2	lncRNA
CTCF	H19	Gene
CTCF	MEG3	Gene
CTCF	AC091878.1	lncRNA
CTCF	DLEU2	lncRNA
CTCF	H19	lncRNA
CTCF	MEG3	lncRNA
CTCF	RP11-539L10.2	lncRNA
CTCF	U73166.2	lncRNA
CTCF	XIST	lncRNA
CTCF	ZNRD1-AS1	lncRNA
E2F1	CALM1	Gene
E2F1	CCND1	Gene
E2F1	CCND3	Gene
E2F1	CDKN2C	Gene
E2F1	CSDA	Gene
E2F1	DNMT1	Gene
E2F1	DRAM1	Gene
E2F1	ECT2	Gene
E2F1	EGR1	Gene
E2F1	ELF4	Gene
E2F1	FGFR1	Gene
E2F1	FGFR2	Gene
E2F1	FLT1	Gene
E2F1	FOXO1	Gene
E2F1	H19	Gene
E2F1	H2AFX	Gene
E2F1	HSPA5	Gene
E2F1	JUN	Gene
E2F1	KIF23	Gene
E2F1	MCM5	Gene
E2F1	MT1G	Gene
E2F1	MYC	Gene
E2F1	NCOA3	Gene
E2F1	NOX4	Gene
E2F1	PCNA	Gene
E2F1	PDK4	Gene
E2F1	PTPRO	Gene
E2F1	PURA	Gene
E2F1	SERPINE1	Gene
E2F1	SP3	Gene
E2F1	TAPBP	Gene
E2F1	THBS1	Gene
E2F1	TOP1	Gene
E2F1	TOPBP1	Gene
E2F1	YY1	Gene
E2F1	CASC2	lncRNA
E2F1	CTC-547D20.1	lncRNA
E2F1	DLEU2	lncRNA
E2F1	FLJ39739	lncRNA
E2F1	GAS5	lncRNA
E2F1	HCG18	lncRNA
E2F1	MALAT1	lncRNA
E2F1	NEAT1	lncRNA
E2F1	TUG1	lncRNA
E2F4	CALM1	Gene
E2F4	CCND1	Gene
E2F4	CDKN2C	Gene
E2F4	CKS2	Gene
E2F4	HSP90B1	Gene
E2F4	JUN	Gene
E2F4	MCM5	Gene
E2F4	MT1G	Gene
E2F4	PCNA	Gene
E2F4	RRM1	Gene
E2F4	RRM2	Gene
E2F4	TOP1	Gene
E2F4	AC018470.4	lncRNA
E2F4	AC091878.1	lncRNA
E2F4	AL157931.2	lncRNA
E2F4	BX322557.10	lncRNA
E2F4	CASC2	lncRNA
E2F4	CTC-547D20.1	lncRNA
E2F4	CTD-2010I22.2	lncRNA
E2F4	DLEU2	lncRNA
E2F4	FLJ39739	lncRNA
E2F4	GAS5	lncRNA
E2F4	H19	lncRNA
E2F4	HCG18	lncRNA
E2F4	LOC100499466	lncRNA
E2F4	MALAT1	lncRNA
E2F4	MEG3	lncRNA
E2F4	NCRNA00276	lncRNA
E2F4	NEAT1	lncRNA
E2F4	RP11-220I1.1	lncRNA
E2F4	RP11-38P22.2	lncRNA
E2F4	RP11-539L10.2	lncRNA
E2F4	TUG1	lncRNA
E2F4	U73166.2	lncRNA
E2F6	H19	Gene
E2F6	RBBP4	Gene
E2F6	RBBP8	Gene
E2F6	AC018470.4	lncRNA
E2F6	AC091878.1	lncRNA
E2F6	BX322557.10	lncRNA
E2F6	CASC2	lncRNA
E2F6	DLEU2	lncRNA
E2F6	GAS5	lncRNA
E2F6	H19	lncRNA
E2F6	HCG18	lncRNA
E2F6	LOC100499466	lncRNA
E2F6	MALAT1	lncRNA
E2F6	NEAT1	lncRNA
E2F6	RP11-164P12.3	lncRNA
E2F6	RP11-220I1.1	lncRNA
E2F6	RP11-38P22.2	lncRNA
E2F6	RP11-539L10.2	lncRNA
E2F6	TUG1	lncRNA
E2F6	U73166.2	lncRNA
EGR1	ALOX5	Gene
EGR1	AREG	Gene
EGR1	ATF3	Gene
EGR1	ATP2A2	Gene
EGR1	CCND1	Gene
EGR1	CD44	Gene
EGR1	CD69	Gene
EGR1	CD9	Gene
EGR1	CLU	Gene
EGR1	COL1A2	Gene
EGR1	CYR61	Gene
EGR1	EAPP	Gene
EGR1	EGR1	Gene
EGR1	FAS	Gene
EGR1	FLT1	Gene
EGR1	FN1	Gene
EGR1	JUN	Gene
EGR1	LHB	Gene
EGR1	PDGFA	Gene
EGR1	PECAM1	Gene
EGR1	PLAU	Gene
EGR1	PTEN	Gene
EGR1	PTP4A1	Gene
EGR1	SERPINE1	Gene
EGR1	TCF4	Gene
EGR1	THBS1	Gene
EGR1	TWIST1	Gene
EGR1	VEGFA	Gene
EGR1	TUG1	lncRNA
EGR1	U73166.2	lncRNA
EP300	COL1A2	Gene
EP300	DNMT1	Gene
EP300	SPP1	Gene
EP300	TAPBP	Gene
EP300	AC068491.1	lncRNA
EP300	CASC2	lncRNA
EP300	DLEU2	lncRNA
EP300	GAS5	lncRNA
EP300	HCG18	lncRNA
EP300	LOC100499466	lncRNA
EP300	MALAT1	lncRNA
EP300	MEG3	lncRNA
EP300	NEAT1	lncRNA
EP300	RP11-273G15.2	lncRNA
EP300	RP11-539L10.2	lncRNA
EP300	U73166.2	lncRNA
ERG	CXCR4	Gene
ERG	FLT1	Gene
ERG	JUN	Gene
ERG	MMP2	Gene
ERG	TNC	Gene
ERG	BX322557.10	lncRNA
ERG	CASC2	lncRNA
ERG	CTC-547D20.1	lncRNA
ERG	DLEU2	lncRNA
ERG	FLJ39739	lncRNA
ERG	GAS5	lncRNA
ERG	H19	lncRNA
ERG	HCG18	lncRNA
ERG	LOC100499466	lncRNA
ERG	MALAT1	lncRNA
ERG	NEAT1	lncRNA
ERG	RP11-220I1.1	lncRNA
ERG	RP11-38P22.2	lncRNA
ERG	RP11-539L10.2	lncRNA
ERG	TUG1	lncRNA
ERG	U73166.2	lncRNA
ESR1	ABCB10	Gene
ESR1	ANXA2	Gene
ESR1	APOE	Gene
ESR1	ARID5B	Gene
ESR1	C3	Gene
ESR1	CAPN2	Gene
ESR1	CCL11	Gene
ESR1	CCND1	Gene
ESR1	CD24	Gene
ESR1	CDH1	Gene
ESR1	COL3A1	Gene
ESR1	CSK	Gene
ESR1	CTSD	Gene
ESR1	CXCL12	Gene
ESR1	CYP19A1	Gene
ESR1	CYP1B1	Gene
ESR1	EGR1	Gene
ESR1	GADD45B	Gene
ESR1	HDLBP	Gene
ESR1	HSPB1	Gene
ESR1	JUN	Gene
ESR1	KRT19	Gene
ESR1	LEPREL4	Gene
ESR1	MYC	Gene
ESR1	NBPF1	Gene
ESR1	NID2	Gene
ESR1	NOTCH2NL	Gene
ESR1	PGR	Gene
ESR1	PWP1	Gene
ESR1	RUNX2	Gene
ESR1	SERPINB9	Gene
ESR1	SERPINE1	Gene
ESR1	TFAP2C	Gene
ESR1	TIMMDC1	Gene
ESR1	TYMS	Gene
ESR1	UBE2L3	Gene
ESR1	VEGFA	Gene
ESR1	AC091878.1	lncRNA
ESR1	CASC2	lncRNA
ESR1	GAS5	lncRNA
ESR1	MEG3	lncRNA
ESR1	NEAT1	lncRNA
ESR1	RP11-273G15.2	lncRNA
ESR1	RP11-539L10.2	lncRNA
ESR2	AQP3	Gene
ESR2	C3	Gene
ESR2	CAPN2	Gene
ESR2	CLU	Gene
ESR2	COG5	Gene
ESR2	EGR1	Gene
ESR2	FEN1	Gene
ESR2	FYB	Gene
ESR2	HBB	Gene
ESR2	HDLBP	Gene
ESR2	JUN	Gene
ESR2	LEPREL4	Gene
ESR2	MKNK2	Gene
ESR2	NBPF1	Gene
ESR2	NOTCH2NL	Gene
ESR2	PDGFA	Gene
ESR2	PTPRC	Gene
ESR2	TFDP1	Gene
ESR2	TNC	Gene
ESR2	VDAC1	Gene
ESR2	WFDC2	Gene
ESR2	AC091878.1	lncRNA
ESR2	CASC2	lncRNA
ESR2	GAS5	lncRNA
ESR2	NEAT1	lncRNA
ETS1	ABCC1	Gene
ETS1	ANPEP	Gene
ETS1	CASP3	Gene
ETS1	CCL3	Gene
ETS1	CCND1	Gene
ETS1	CDK11A	Gene
ETS1	CHUK	Gene
ETS1	CLU	Gene
ETS1	CSNK2A1	Gene
ETS1	CSNK2B	Gene
ETS1	CTGF	Gene
ETS1	DLD	Gene
ETS1	EGR1	Gene
ETS1	EIF4G1	Gene
ETS1	F13A1	Gene
ETS1	FAS	Gene
ETS1	FLT1	Gene
ETS1	GGH	Gene
ETS1	HOXB3	Gene
ETS1	IGH@	Gene
ETS1	LYZ	Gene
ETS1	MMP2	Gene
ETS1	MSR1	Gene
ETS1	NR2F2	Gene
ETS1	PECAM1	Gene
ETS1	PLAU	Gene
ETS1	PSEN1	Gene
ETS1	PSMB5	Gene
ETS1	RUNX2	Gene
ETS1	SPP1	Gene
ETS1	THY1	Gene
ETS1	TIMP1	Gene
ETS1	TNC	Gene
ETS1	VCAM1	Gene
ETS1	BX322557.10	lncRNA
ETS1	CASC2	lncRNA
ETS1	DLEU2	lncRNA
ETS1	GAS5	lncRNA
ETS1	HCG18	lncRNA
ETS1	MALAT1	lncRNA
ETS1	NEAT1	lncRNA
ETS1	RP11-220I1.1	lncRNA
ETS1	RP11-539L10.2	lncRNA
ETS1	TUG1	lncRNA
FOS	CCL5	Gene
FOS	CD69	Gene
FOS	CLU	Gene
FOS	FABP4	Gene
FOS	FAS	Gene
FOS	FN1	Gene
FOS	HLA-DRA	Gene
FOS	IL8	Gene
FOS	JUN	Gene
FOS	LMNA	Gene
FOS	MMP1	Gene
FOS	MSR1	Gene
FOS	NAT1	Gene
FOS	PDHA1	Gene
FOS	PGR	Gene
FOS	PLAUR	Gene
FOS	PTGDS	Gene
FOS	SERPINE1	Gene
FOS	SP3	Gene
FOS	TIMP1	Gene
FOS	TNFAIP6	Gene
FOS	GAS5	lncRNA
FOS	GAS5	lncRNA
FOS	LOC100499466	lncRNA
FOS	LOC100499466	lncRNA
FOS	MALAT1	lncRNA
FOS	MALAT1	lncRNA
FOS	NEAT1	lncRNA
FOS	NEAT1	lncRNA
FOS	RP11-164P12.3	lncRNA
FOS	RP11-164P12.3	lncRNA
FOS	RP11-706J10.1	lncRNA
FOS	TUG1	lncRNA
FOS	TUG1	lncRNA
FOSL2	CLU	Gene
FOSL2	PLAUR	Gene
FOSL2	AC068491.1	lncRNA
FOSL2	DLEU2	lncRNA
FOSL2	GAS5	lncRNA
FOSL2	LOC100499466	lncRNA
FOSL2	MALAT1	lncRNA
FOSL2	NEAT1	lncRNA
FOSL2	RP11-539L10.2	lncRNA
FOSL2	TUG1	lncRNA
FOSL2	U73166.2	lncRNA
GATA1	AGGF1	Gene
GATA1	BCL2L1	Gene
GATA1	F13A1	Gene
GATA1	HBB	Gene
GATA1	HBG1	Gene
GATA1	HIPK2	Gene
GATA1	HOXB2	Gene
GATA1	MYC	Gene
GATA1	VAV2	Gene
GATA1	RP11-164P12.3	lncRNA
GATA1	RP11-164P12.3	lncRNA
GATA1	RP11-220I1.1	lncRNA
GATA1	RP11-220I1.1	lncRNA
HSF1	CCT3	Gene
HSF1	CCT6A	Gene
HSF1	HSPA1A	Gene
HSF1	HSPA4	Gene
HSF1	HSPB1	Gene
HSF1	BX322557.10	lncRNA
HSF1	CASC2	lncRNA
HSF1	MALAT1	lncRNA
HSF1	NEAT1	lncRNA
HSF1	RP11-220I1.1	lncRNA
JUN	ALDOA	Gene
JUN	CCL5	Gene
JUN	CCND1	Gene
JUN	CD14	Gene
JUN	CD163	Gene
JUN	CD69	Gene
JUN	CEBPD	Gene
JUN	CLU	Gene
JUN	COL1A1	Gene
JUN	COL5A1	Gene
JUN	COL6A1	Gene
JUN	EZR	Gene
JUN	FABP4	Gene
JUN	FN1	Gene
JUN	GCLM	Gene
JUN	GSS	Gene
JUN	GTF3A	Gene
JUN	HEY1	Gene
JUN	IGF1	Gene
JUN	IL8	Gene
JUN	JUN	Gene
JUN	LAMA4	Gene
JUN	LMNA	Gene
JUN	MGP	Gene
JUN	MMP1	Gene
JUN	MMP2	Gene
JUN	MMP7	Gene
JUN	MT2A	Gene
JUN	MYC	Gene
JUN	NAT1	Gene
JUN	NRAS	Gene
JUN	PDHA1	Gene
JUN	PGR	Gene
JUN	PLAT	Gene
JUN	PLAUR	Gene
JUN	PPARD	Gene
JUN	PTGDS	Gene
JUN	RUNX2	Gene
JUN	SLC20A1	Gene
JUN	SP3	Gene
JUN	SPP1	Gene
JUN	THBS1	Gene
JUN	TIMP1	Gene
JUN	TNC	Gene
JUN	TNFAIP6	Gene
JUN	TXN	Gene
JUN	VCAM1	Gene
JUN	VEGFA	Gene
JUN	AC018470.4	lncRNA
JUN	AC068491.1	lncRNA
JUN	AC068491.1	lncRNA
JUN	BX322557.10	lncRNA
JUN	BX322557.10	lncRNA
JUN	CASC2	lncRNA
JUN	CASC2	lncRNA
JUN	CTC-547D20.1	lncRNA
JUN	DLEU2	lncRNA
JUN	DLEU2	lncRNA
JUN	GAS5	lncRNA
JUN	GAS5	lncRNA
JUN	HCG18	lncRNA
JUN	HCG18	lncRNA
JUN	MALAT1	lncRNA
JUN	MALAT1	lncRNA
JUN	NEAT1	lncRNA
JUN	NEAT1	lncRNA
JUN	RP11-164P12.3	lncRNA
JUN	RP11-164P12.3	lncRNA
JUN	RP11-220I1.1	lncRNA
JUN	RP11-220I1.1	lncRNA
JUN	RP11-539L10.2	lncRNA
JUN	RP11-706J10.1	lncRNA
JUN	TUG1	lncRNA
JUN	TUG1	lncRNA
JUN	U73166.2	lncRNA
JUN	U73166.2	lncRNA
JUN	XIST	lncRNA
JUND	CCL5	Gene
JUND	CLU	Gene
JUND	COL6A1	Gene
JUND	GCLM	Gene
JUND	JUN	Gene
JUND	PLAT	Gene
JUND	PLAU	Gene
JUND	PLAUR	Gene
JUND	RUNX2	Gene
JUND	SAT1	Gene
JUND	SPP1	Gene
JUND	TIMP1	Gene
JUND	AC068491.1	lncRNA
JUND	AC091878.1	lncRNA
JUND	CASC2	lncRNA
JUND	DLEU2	lncRNA
JUND	GAS5	lncRNA
JUND	HCG18	lncRNA
JUND	LOC100499466	lncRNA
JUND	MALAT1	lncRNA
JUND	NEAT1	lncRNA
JUND	RP11-539L10.2	lncRNA
JUND	RP11-706J10.1	lncRNA
JUND	TUG1	lncRNA
JUND	U73166.2	lncRNA
MYC	ABCB10	Gene
MYC	ABCC4	Gene
MYC	ACO2	Gene
MYC	ACTR3	Gene
MYC	AGPS	Gene
MYC	AHCYL1	Gene
MYC	AKR1A1	Gene
MYC	ARF4	Gene
MYC	ARL1	Gene
MYC	ARL6IP5	Gene
MYC	BCAT1	Gene
MYC	CALR	Gene
MYC	CAPZA1	Gene
MYC	CCDC6	Gene
MYC	CCNB1	Gene
MYC	CCND1	Gene
MYC	CD2AP	Gene
MYC	CD63	Gene
MYC	CDC16	Gene
MYC	CDK4	Gene
MYC	CDKN2B	Gene
MYC	CEBPZ	Gene
MYC	CKS2	Gene
MYC	CMAS	Gene
MYC	CNPY2	Gene
MYC	COL4A1	Gene
MYC	COL4A2	Gene
MYC	CPSF1	Gene
MYC	CSDA	Gene
MYC	CSTB	Gene
MYC	CTSC	Gene
MYC	CXCR4	Gene
MYC	CYBA	Gene
MYC	DAP3	Gene
MYC	DBI	Gene
MYC	DCTN3	Gene
MYC	DDX1	Gene
MYC	DDX5	Gene
MYC	DKC1	Gene
MYC	DLEU2	Gene
MYC	DPYSL3	Gene
MYC	EIF2S1	Gene
MYC	EIF3I	Gene
MYC	EIF4A1	Gene
MYC	EIF4B	Gene
MYC	EIF4E2	Gene
MYC	EIF4H	Gene
MYC	EIF5A2	Gene
MYC	EMP1	Gene
MYC	ENO1	Gene
MYC	ESD	Gene
MYC	ETF1	Gene
MYC	FGF9	Gene
MYC	FXR1	Gene
MYC	GAK	Gene
MYC	GALC	Gene
MYC	GAPDH	Gene
MYC	GSK3B	Gene
MYC	GSTO1	Gene
MYC	HBA1	Gene
MYC	HBB	Gene
MYC	HLA-DPB1	Gene
MYC	HNRNPA2B1	Gene
MYC	HRSP12	Gene
MYC	HSP90B1	Gene
MYC	HSPA1A	Gene
MYC	HSPA4	Gene
MYC	HSPA8	Gene
MYC	HSPE1	Gene
MYC	ID2	Gene
MYC	ID3	Gene
MYC	IER3	Gene
MYC	IFI30	Gene
MYC	ILK	Gene
MYC	ITGB1	Gene
MYC	IVNS1ABP	Gene
MYC	JUN	Gene
MYC	KHSRP	Gene
MYC	LAMP1	Gene
MYC	LAMP2	Gene
MYC	LDHA	Gene
MYC	LGALS1	Gene
MYC	LMNA	Gene
MYC	M6PR	Gene
MYC	MAD2L1	Gene
MYC	MAGOH	Gene
MYC	MAN2A1	Gene
MYC	MAPRE1	Gene
MYC	MARS	Gene
MYC	MBD4	Gene
MYC	MBNL1	Gene
MYC	MCM5	Gene
MYC	MDH1	Gene
MYC	MEIS1	Gene
MYC	MFI2	Gene
MYC	MSN	Gene
MYC	MUC1	Gene
MYC	MYC	Gene
MYC	NBN	Gene
MYC	NDUFS1	Gene
MYC	NDUFV1	Gene
MYC	NIT1	Gene
MYC	NME1	Gene
MYC	NOL7	Gene
MYC	NRAS	Gene
MYC	NUP62	Gene
MYC	NUP88	Gene
MYC	ODC1	Gene
MYC	PAICS	Gene
MYC	PCMT1	Gene
MYC	PCNA	Gene
MYC	PDE4C	Gene
MYC	PDHA1	Gene
MYC	PEX3	Gene
MYC	POLB	Gene
MYC	POLR1C	Gene
MYC	PPID	Gene
MYC	PPP1CB	Gene
MYC	PPP1R7	Gene
MYC	PPP2CA	Gene
MYC	PPP2R1B	Gene
MYC	PRKDC	Gene
MYC	PSAP	Gene
MYC	PSMB1	Gene
MYC	PSMD14	Gene
MYC	PSMD7	Gene
MYC	PSMD8	Gene
MYC	PTDSS1	Gene
MYC	PTEN	Gene
MYC	PTP4A1	Gene
MYC	PWP1	Gene
MYC	RAB11A	Gene
MYC	RBBP4	Gene
MYC	RBM3	Gene
MYC	RBM39	Gene
MYC	RBM8A	Gene
MYC	RGS2	Gene
MYC	RHOG	Gene
MYC	RPL27A	Gene
MYC	SEC23B	Gene
MYC	SERPINE1	Gene
MYC	SLC31A1	Gene
MYC	SLC39A8	Gene
MYC	SMC1A	Gene
MYC	SNAPC1	Gene
MYC	SP3	Gene
MYC	SRD5A1	Gene
MYC	SRI	Gene
MYC	SRM	Gene
MYC	SRSF5	Gene
MYC	SYMPK	Gene
MYC	TCIRG1	Gene
MYC	TMED10	Gene
MYC	TMEM5	Gene
MYC	TMF1	Gene
MYC	TOP1	Gene
MYC	TPM1	Gene
MYC	TPM2	Gene
MYC	TPR	Gene
MYC	TUBG1	Gene
MYC	TXN	Gene
MYC	TYMS	Gene
MYC	USP4	Gene
MYC	VAPA	Gene
MYC	ZMPSTE24	Gene
MYC	ZNF146	Gene
MYC	ZNF410	Gene
MYC	AC091878.1	lncRNA
MYC	CASC2	lncRNA
MYC	CASC2	lncRNA
MYC	CTC-547D20.1	lncRNA
MYC	DLEU2	lncRNA
MYC	DLEU2	lncRNA
MYC	GAS5	lncRNA
MYC	GAS5	lncRNA
MYC	H19	lncRNA
MYC	HCG18	lncRNA
MYC	HCG18	lncRNA
MYC	LOC100499466	lncRNA
MYC	MALAT1	lncRNA
MYC	MALAT1	lncRNA
MYC	NEAT1	lncRNA
MYC	NEAT1	lncRNA
MYC	RP11-164P12.3	lncRNA
MYC	RP11-164P12.3	lncRNA
MYC	RP11-220I1.1	lncRNA
MYC	RP11-220I1.1	lncRNA
MYC	RP11-539L10.2	lncRNA
MYC	RP11-539L10.2	lncRNA
MYC	TUG1	lncRNA
MYC	TUG1	lncRNA
MYC	U73166.2	lncRNA
MYC	XIST	lncRNA
MYC	XIST	lncRNA
NFYA	ACTB	Gene
NFYA	FDPS	Gene
NFYA	PURA	Gene
NFYA	SCGB2A1	Gene
NFYA	SP3	Gene
NFYA	AL157931.2	lncRNA
NFYA	LOC100499466	lncRNA
NFYA	TUG1	lncRNA
NFYB	ACTB	Gene
NFYB	GCH1	Gene
NFYB	AL157931.2	lncRNA
NFYB	CTC-547D20.1	lncRNA
NFYB	H19	lncRNA
NFYB	HCG18	lncRNA
NFYB	LOC100499466	lncRNA
NFYB	MALAT1	lncRNA
NFYB	TUG1	lncRNA
NRF1	COX17	Gene
NRF1	CXCR4	Gene
NRF1	AC091878.1	lncRNA
NRF1	BX322557.10	lncRNA
NRF1	DLEU2	lncRNA
NRF1	HCG18	lncRNA
POU2F2	HLA-DRA	Gene
POU2F2	LYN	Gene
POU2F2	MYC	Gene
POU2F2	SPP1	Gene
POU2F2	AC091878.1	lncRNA
POU2F2	BX322557.10	lncRNA
POU2F2	CASC2	lncRNA
POU2F2	CTC-547D20.1	lncRNA
POU2F2	DLEU2	lncRNA
POU2F2	FLJ39739	lncRNA
POU2F2	GAS5	lncRNA
POU2F2	HCG18	lncRNA
POU2F2	MALAT1	lncRNA
POU2F2	NEAT1	lncRNA
POU2F2	RP11-220I1.1	lncRNA
POU2F2	TUG1	lncRNA
POU2F2	U73166.2	lncRNA
POU2F2	XIST	lncRNA
PPARG	APOE	Gene
PPARG	ATP2A2	Gene
PPARG	C1QTNF3	Gene
PPARG	CYP19A1	Gene
PPARG	DBI	Gene
PPARG	ESR1	Gene
PPARG	FABP4	Gene
PPARG	GADD45B	Gene
PPARG	HGF	Gene
PPARG	MMP1	Gene
PPARG	RETN	Gene
PPARG	SAT1	Gene
PPARG	SERPINE1	Gene
PPARG	UCP2	Gene
PPARG	AL157931.2	lncRNA
PPARG	MALAT1	lncRNA
PPARG	NEAT1	lncRNA
PPARG	ZNRD1-AS1	lncRNA
RARA	AREG	Gene
RARA	GADD45B	Gene
RARA	H1F0	Gene
RARA	MIF	Gene
RARA	NCOA3	Gene
RARA	NEDD9	Gene
RARA	PLAT	Gene
RARA	PLAU	Gene
RARA	RARRES1	Gene
RARA	STAT3	Gene
RARA	NCRNA00276	lncRNA
RARA	NEAT1	lncRNA
RARA	RP11-539L10.2	lncRNA
SMAD3	ACTA2	Gene
SMAD3	CEBPD	Gene
SMAD3	COL1A1	Gene
SMAD3	COL1A2	Gene
SMAD3	COL3A1	Gene
SMAD3	COL5A2	Gene
SMAD3	COL6A1	Gene
SMAD3	COL6A2	Gene
SMAD3	COL6A3	Gene
SMAD3	CTGF	Gene
SMAD3	CYR61	Gene
SMAD3	FN1	Gene
SMAD3	FST	Gene
SMAD3	HEY1	Gene
SMAD3	ITGA11	Gene
SMAD3	ITGB1	Gene
SMAD3	JUN	Gene
SMAD3	LEF1	Gene
SMAD3	MMP1	Gene
SMAD3	SERPINE1	Gene
SMAD3	SPP1	Gene
SMAD3	SSTR2	Gene
SMAD3	TAGLN	Gene
SMAD3	TIMP1	Gene
SMAD3	TIMP3	Gene
SMAD3	TNC	Gene
SMAD3	VEGFA	Gene
SMAD3	MALAT1	lncRNA
SMAD3	MEG3	lncRNA
SMAD4	CEBPD	Gene
SMAD4	CLDN1	Gene
SMAD4	CYR61	Gene
SMAD4	ITGB5	Gene
SMAD4	JUN	Gene
SMAD4	SERPINE1	Gene
SMAD4	SPP1	Gene
SMAD4	SSTR2	Gene
SMAD4	TAGLN	Gene
SMAD4	TIMP1	Gene
SMAD4	TIMP3	Gene
SMAD4	TNC	Gene
SMAD4	CTC-547D20.1	lncRNA
SMAD4	FLJ39739	lncRNA
SMAD4	MEG3	lncRNA
SMAD4	NEAT1	lncRNA
SMAD4	RP11-164P12.3	lncRNA
SMAD4	U73166.2	lncRNA
SP1	ABCC1	Gene
SP1	ACLY	Gene
SP1	ADAM17	Gene
SP1	ADAR	Gene
SP1	ALDOA	Gene
SP1	ALOX5	Gene
SP1	APOE	Gene
SP1	AREG	Gene
SP1	ATP1A1	Gene
SP1	ATP2A2	Gene
SP1	C1QBP	Gene
SP1	CASP3	Gene
SP1	CCND1	Gene
SP1	CD14	Gene
SP1	CD163	Gene
SP1	CD44	Gene
SP1	CD9	Gene
SP1	CD99	Gene
SP1	CDH1	Gene
SP1	CDKN2B	Gene
SP1	CDKN2C	Gene
SP1	CEBPD	Gene
SP1	CLU	Gene
SP1	COL18A1	Gene
SP1	COL1A1	Gene
SP1	COL1A2	Gene
SP1	COL4A1	Gene
SP1	COL4A2	Gene
SP1	COL5A1	Gene
SP1	COL6A1	Gene
SP1	COX17	Gene
SP1	COX6A1	Gene
SP1	CSNK2A1	Gene
SP1	CTGF	Gene
SP1	CTSD	Gene
SP1	CYCS	Gene
SP1	CYP19A1	Gene
SP1	CYP1B1	Gene
SP1	CYP3A5	Gene
SP1	DBI	Gene
SP1	DKC1	Gene
SP1	DNMT1	Gene
SP1	EAPP	Gene
SP1	EGR1	Gene
SP1	ESR1	Gene
SP1	EZR	Gene
SP1	F13A1	Gene
SP1	FAS	Gene
SP1	FN1	Gene
SP1	GGH	Gene
SP1	H19	Gene
SP1	HDAC1	Gene
SP1	HDLBP	Gene
SP1	HLA-G	Gene
SP1	HOXB7	Gene
SP1	HSPA1A	Gene
SP1	HSPA8	Gene
SP1	HSPB1	Gene
SP1	IER3	Gene
SP1	IGFBP2	Gene
SP1	IGK@	Gene
SP1	ITGA11	Gene
SP1	ITGAM	Gene
SP1	ITGB5	Gene
SP1	JUN	Gene
SP1	KIF2A	Gene
SP1	KRT18	Gene
SP1	KRT19	Gene
SP1	LAMA1	Gene
SP1	LDHA	Gene
SP1	LEP	Gene
SP1	LGALS1	Gene
SP1	LHB	Gene
SP1	LMNA	Gene
SP1	MACROD1	Gene
SP1	MCTS1	Gene
SP1	MIF	Gene
SP1	MMP2	Gene
SP1	MNDA	Gene
SP1	MT2A	Gene
SP1	MYC	Gene
SP1	NF1	Gene
SP1	NFKBIA	Gene
SP1	NOL7	Gene
SP1	NOX4	Gene
SP1	ODC1	Gene
SP1	PAFAH1B1	Gene
SP1	PCNA	Gene
SP1	PDGFA	Gene
SP1	PDHA1	Gene
SP1	PDPN	Gene
SP1	PGR	Gene
SP1	PLAT	Gene
SP1	PLAU	Gene
SP1	PLAUR	Gene
SP1	PNOC	Gene
SP1	POLB	Gene
SP1	PSAP	Gene
SP1	PSEN1	Gene
SP1	PSMB5	Gene
SP1	PTGER4	Gene
SP1	RUNX2	Gene
SP1	SCGB2A1	Gene
SP1	SDC1	Gene
SP1	SERPINB1	Gene
SP1	SERPINE1	Gene
SP1	SLC26A2	Gene
SP1	SLC2A3	Gene
SP1	SMAD2	Gene
SP1	SP3	Gene
SP1	SP4	Gene
SP1	SPP1	Gene
SP1	SSTR2	Gene
SP1	TAGLN	Gene
SP1	TGFBR3	Gene
SP1	THBS1	Gene
SP1	THY1	Gene
SP1	TIMP1	Gene
SP1	TNFRSF10B	Gene
SP1	TPI1	Gene
SP1	TYMS	Gene
SP1	UBC	Gene
SP1	UBE2L3	Gene
SP1	UCP2	Gene
SP1	VEGFA	Gene
SP1	YY1	Gene
SP1	AC068491.1	lncRNA
SP1	BX322557.10	lncRNA
SP1	CASC2	lncRNA
SP1	DLEU2	lncRNA
SP1	FLJ39739	lncRNA
SP1	GAS5	lncRNA
SP1	HCG18	lncRNA
SP1	MALAT1	lncRNA
SP1	NEAT1	lncRNA
SP1	RP11-220I1.1	lncRNA
SP1	TUG1	lncRNA
SP1	U73166.2	lncRNA
SP1	XIST	lncRNA
SPI1	B2M	Gene
SPI1	BCL6	Gene
SPI1	CCL5	Gene
SPI1	CD163	Gene
SPI1	CHI3L1	Gene
SPI1	CTSS	Gene
SPI1	FCGR1B	Gene
SPI1	GPD2	Gene
SPI1	IFIT3	Gene
SPI1	ITGAM	Gene
SPI1	ITGB5	Gene
SPI1	MCM3AP	Gene
SPI1	MMP2	Gene
SPI1	MNDA	Gene
SPI1	MSR1	Gene
SPI1	NF1	Gene
SPI1	PLAU	Gene
SPI1	PTPRC	Gene
SPI1	SCARB2	Gene
SPI1	SERPINB1	Gene
SPI1	AC018470.4	lncRNA
SPI1	AC068491.1	lncRNA
SPI1	BX322557.10	lncRNA
SPI1	CASC2	lncRNA
SPI1	CTC-547D20.1	lncRNA
SPI1	DLEU2	lncRNA
SPI1	FLJ39739	lncRNA
SPI1	GAS5	lncRNA
SPI1	GAS5	lncRNA
SPI1	HCG18	lncRNA
SPI1	MALAT1	lncRNA
SPI1	NEAT1	lncRNA
SPI1	NEAT1	lncRNA
SPI1	RP11-220I1.1	lncRNA
SPI1	RP11-539L10.2	lncRNA
SPI1	TUG1	lncRNA
SREBF1	ABCG1	Gene
SREBF1	ACLY	Gene
SREBF1	ACO2	Gene
SREBF1	ACSL1	Gene
SREBF1	CASP2	Gene
SREBF1	DBI	Gene
SREBF1	FDFT1	Gene
SREBF1	FDPS	Gene
SREBF1	HDLBP	Gene
SREBF1	MMAB	Gene
SREBF1	PIK3R3	Gene
SREBF1	PTGDS	Gene
SREBF1	RETN	Gene
SREBF1	SQLE	Gene
SREBF1	UCP2	Gene
SREBF1	BX322557.10	lncRNA
SREBF1	CASC2	lncRNA
SREBF1	GAS5	lncRNA
SREBF1	HCG18	lncRNA
SREBF1	MALAT1	lncRNA
SREBF1	NEAT1	lncRNA
SREBF2	ACLY	Gene
SREBF2	ACSL1	Gene
SREBF2	FDFT1	Gene
SREBF2	FDPS	Gene
SREBF2	SQLE	Gene
SREBF2	GAS5	lncRNA
SREBF2	MALAT1	lncRNA
SREBF2	NEAT1	lncRNA
SRF	ACTA2	Gene
SRF	ACTB	Gene
SRF	CYR61	Gene
SRF	EGR1	Gene
SRF	TAGLN	Gene
SRF	TUG1	lncRNA
STAT1	ADAR	Gene
STAT1	BCL6	Gene
STAT1	CCL5	Gene
STAT1	CFB	Gene
STAT1	CXCL10	Gene
STAT1	EIF2AK2	Gene
STAT1	FCGR1B	Gene
STAT1	GBP1	Gene
STAT1	HLA-E	Gene
STAT1	IFI6	Gene
STAT1	IFIT1	Gene
STAT1	IFITM1	Gene
STAT1	IL8	Gene
STAT1	IRF7	Gene
STAT1	ISG15	Gene
STAT1	MUC1	Gene
STAT1	MX1	Gene
STAT1	MYD88	Gene
STAT1	OAS1	Gene
STAT1	SOCS3	Gene
STAT1	STAT1	Gene
STAT1	TIMP1	Gene
STAT1	WARS	Gene
STAT1	AC068491.1	lncRNA
STAT1	AC091878.1	lncRNA
STAT1	BX322557.10	lncRNA
STAT1	FLJ39739	lncRNA
STAT1	GAS5	lncRNA
STAT1	MALAT1	lncRNA
STAT1	NEAT1	lncRNA
STAT1	RP11-220I1.1	lncRNA
STAT1	RP11-539L10.2	lncRNA
STAT1	U73166.2	lncRNA
STAT2	IFIT3	Gene
STAT2	IGF1	Gene
STAT2	IL8	Gene
STAT2	IRF7	Gene
STAT2	AC018470.4	lncRNA
STAT2	DLEU2	lncRNA
STAT2	GAS5	lncRNA
STAT2	MALAT1	lncRNA
STAT2	NEAT1	lncRNA
TCF7L2	CD44	Gene
TCF7L2	CTGF	Gene
TCF7L2	ENC1	Gene
TCF7L2	EPCAM	Gene
TCF7L2	FGF18	Gene
TCF7L2	FST	Gene
TCF7L2	IL8	Gene
TCF7L2	LEF1	Gene
TCF7L2	MMP1	Gene
TCF7L2	MMP7	Gene
TCF7L2	MYC	Gene
TCF7L2	PLAUR	Gene
TCF7L2	SMC3	Gene
TCF7L2	STAT3	Gene
TCF7L2	TAGLN	Gene
TCF7L2	VCAN	Gene
TCF7L2	AC068491.1	lncRNA
TCF7L2	AC091878.1	lncRNA
TCF7L2	BX322557.10	lncRNA
TCF7L2	CASC2	lncRNA
TCF7L2	CTC-547D20.1	lncRNA
TCF7L2	DLEU2	lncRNA
TCF7L2	FLJ39739	lncRNA
TCF7L2	GAS5	lncRNA
TCF7L2	H19	lncRNA
TCF7L2	HCG18	lncRNA
TCF7L2	LOC100499466	lncRNA
TCF7L2	LOC399959	lncRNA
TCF7L2	MALAT1	lncRNA
TCF7L2	NEAT1	lncRNA
TCF7L2	RP11-220I1.1	lncRNA
TCF7L2	RP11-539L10.2	lncRNA
TCF7L2	TUG1	lncRNA
TCF7L2	U73166.2	lncRNA
TFAP2A	ATP2A2	Gene
TFAP2A	B4GALT5	Gene
TFAP2A	CCNB1	Gene
TFAP2A	CDH1	Gene
TFAP2A	COL1A1	Gene
TFAP2A	FBLN1	Gene
TFAP2A	FN1	Gene
TFAP2A	GALNT3	Gene
TFAP2A	GGT1	Gene
TFAP2A	HSPA1A	Gene
TFAP2A	KIF2A	Gene
TFAP2A	MCAM	Gene
TFAP2A	MMP2	Gene
TFAP2A	MYC	Gene
TFAP2A	MYO6	Gene
TFAP2A	NME3	Gene
TFAP2A	NRAS	Gene
TFAP2A	NT5E	Gene
TFAP2A	PDHA1	Gene
TFAP2A	PECAM1	Gene
TFAP2A	PLAT	Gene
TFAP2A	PLAUR	Gene
TFAP2A	PTGDS	Gene
TFAP2A	SERPINE1	Gene
TFAP2A	TALDO1	Gene
TFAP2A	TGFBR3	Gene
TFAP2A	TIMP1	Gene
TFAP2A	TNPO1	Gene
TFAP2A	VEGFA	Gene
TFAP2A	AC091878.1	lncRNA
TFAP2A	CASC2	lncRNA
TFAP2A	H19	lncRNA
TFAP2A	HCG18	lncRNA
TFAP2A	NEAT1	lncRNA
TFAP2A	RP11-220I1.1	lncRNA
TFAP2A	RP11-539L10.2	lncRNA
TFAP2A	TUG1	lncRNA
TFAP2A	U73166.2	lncRNA
TFAP2C	ADAR	Gene
TFAP2C	ESR1	Gene
TFAP2C	PLAUR	Gene
TFAP2C	AC068491.1	lncRNA
TFAP2C	AC091878.1	lncRNA
TFAP2C	CASC2	lncRNA
TFAP2C	H19	lncRNA
TFAP2C	HCG18	lncRNA
TFAP2C	MALAT1	lncRNA
TFAP2C	NEAT1	lncRNA
TFAP2C	RP11-220I1.1	lncRNA
TFAP2C	RP11-539L10.2	lncRNA
TFAP2C	TUG1	lncRNA
TFAP2C	U73166.2	lncRNA
TP63	CCND3	Gene
TP63	FBXO32	Gene
TP63	NOTCH2NL	Gene
TP63	SFN	Gene
TP63	VDR	Gene
TP63	GAS5	lncRNA
TP63	MALAT1	lncRNA
TP63	NEAT1	lncRNA
TP63	RP11-164P12.3	lncRNA
TP63	RP11-273G15.2	lncRNA
TP63	U73166.2	lncRNA
TP63	ZNRD1-AS1	lncRNA
USF1	ACTA2	Gene
USF1	ADH1B	Gene
USF1	ALDOA	Gene
USF1	APOE	Gene
USF1	ATP2A2	Gene
USF1	B2M	Gene
USF1	B4GALT5	Gene
USF1	C4A	Gene
USF1	CCNB1	Gene
USF1	CCND1	Gene
USF1	CDK4	Gene
USF1	CHI3L1	Gene
USF1	COL1A1	Gene
USF1	CTSB	Gene
USF1	CTSD	Gene
USF1	CXCR4	Gene
USF1	CYP19A1	Gene
USF1	CYP1A2	Gene
USF1	HGF	Gene
USF1	HOXB7	Gene
USF1	LAMA4	Gene
USF1	MYH9	Gene
USF1	OGN	Gene
USF1	P4HA1	Gene
USF1	PRKACA	Gene
USF1	PRKAR2B	Gene
USF1	PTGDS	Gene
USF1	S100A6	Gene
USF1	SERBP1	Gene
USF1	SERPINE1	Gene
USF1	SP3	Gene
USF1	SPP1	Gene
USF1	THBS1	Gene
USF1	TYMS	Gene
USF1	UCP2	Gene
USF1	CASC2	lncRNA
USF1	GAS5	lncRNA
USF1	LOC100499466	lncRNA
USF1	MALAT1	lncRNA
USF1	NEAT1	lncRNA
USF1	RP11-164P12.3	lncRNA
USF1	RP11-220I1.1	lncRNA
USF1	TUG1	lncRNA
YY1	CALR	Gene
YY1	COL1A1	Gene
YY1	CXCR4	Gene
YY1	FAS	Gene
YY1	FDPS	Gene
YY1	HBG1	Gene
YY1	HDLBP	Gene
YY1	HSPA5	Gene
YY1	LAMA1	Gene
YY1	MYC	Gene
YY1	NAT1	Gene
YY1	RGS16	Gene
YY1	TAGLN	Gene
YY1	TDO2	Gene
YY1	THBS1	Gene
YY1	TNFRSF10B	Gene
YY1	AC091878.1	lncRNA
YY1	BX322557.10	lncRNA
YY1	CASC2	lncRNA
YY1	DLEU2	lncRNA
YY1	FLJ39739	lncRNA
YY1	GAS5	lncRNA
YY1	LOC100499466	lncRNA
YY1	MALAT1	lncRNA
YY1	NEAT1	lncRNA
YY1	RP11-539L10.2	lncRNA
YY1	TUG1	lncRNA
YY1	U73166.2	lncRNA
YY1	XIST	lncRNA
